# Supplementary material for: Comparison of Different Techniques for the Determination of Platinized Cytostatic Drugs in Urine Samples
Source: Molecules. 2022 Nov 23;27(23):8139. doi: 10.3390/molecules27238139 (PMC9735434; doi:10.3390/molecules27238139)
Supplement: Supplementary file 1 [file molecules-27-08139-s001.zip]

Archive with 1 entries (1 files):
- molecules-1997808-supplementary.pdf
